# Supplementary material for: Influence of the Washing Process and the Time of Fruit Harvesting Throughout the Day on Quality and Chemosensory Profile of Organic Extra Virgin Olive Oils
Source: Foods. 2022 Sep 27;11(19):3004. doi: 10.3390/foods11193004 (PMC9562684; doi:10.3390/foods11193004)
Supplement: Supplementary file 1 [file foods-11-03004-s001.zip]

Archive with 1 entries (1 files):
- foods-1896925-supplementary.pdf
